# Supplementary material for: Potential of Endangered Local Donkey Breeds in Meat and Milk Production
Source: Animals (Basel). 2023 Jun 29;13(13):2146. doi: 10.3390/ani13132146 (PMC10339952; doi:10.3390/ani13132146)
Supplement: Supplementary file 1 [file animals-13-02146-s001.zip]

Archive with 1 entries (1 files):
- animals-2442160-supplementary.pdf
